# Supplementary material for: A Pilot Study of Pembrolizumab in Combination With Y90 Radioembolization in Subjects With Poor Prognosis Hepatocellular Carcinoma
Source: Oncologist. 2024 Feb 7;29(3):270–e413. doi: 10.1093/oncolo/oyad331 (PMC10911903; doi:10.1093/oncolo/oyad331)
Supplement: oyad331_suppl_Supplementary_Appendix [file oyad331_suppl_supplementary_appendix.zip]

Archive with 1 entries (1 files):
- appendix_inclusion_exclusion.docx
